# Supplementary material for: Mendelian randomization of stroke risk after total hip and knee replacements
Source: Front Genet. 2024 Jul 11;15:1435124. doi: 10.3389/fgene.2024.1435124 (PMC11270026; doi:10.3389/fgene.2024.1435124)
Supplement: Supplementary file 1 [file DataSheet1.ZIP]

Archive with 1 entries (1 files):
- Supplementary_Figures_Result.docx
