# Supplementary material for: Mendelian randomization of stroke risk after total hip and knee replacements
Source: Front Genet. 2024 Jul 11;15:1435124. doi: 10.3389/fgene.2024.1435124 (PMC11270026; doi:10.3389/fgene.2024.1435124)
Supplement: Supplementary file 2 [file Table1.XLSX]

## Sheet: Sheet1
Supplementary_Data 1
THR_AS
SNP	effect_allele.exposure	other_allele.exposure	effect_allele.outcome	other_allele.outcome	beta.exposure	beta.outcome	eaf.exposure	eaf.outcome	remove	palindromic	ambiguous	id.outcome	se.outcome	pval.outcome	outcome	mr_keep.outcome	pval_origin.outcome	data_source.outcome	se.exposure	pval.exposure	exposure	mr_keep.exposure	pval_origin.exposure	id.exposure	data_source.exposure	action	SNP_index	mr_keep	samplesize.outcome	F
rs1046934	A	C	A	C	0.0935	0.0032	0.6478	0.6526	FALSE	FALSE	FALSE	QFu3ln	0.0098	0.748	outcome	TRUE	reported	textfile	0.0113931	2.27e-16	exposure	TRUE	reported	lyyVQk	textfile	2	1	TRUE	NA	67.3504
rs10831477	T	G	T	G	0.0915	-0.0035	0.8106	0.8094	FALSE	FALSE	FALSE	QFu3ln	0.0117	0.7641	outcome	TRUE	reported	textfile	0.0139765	5.88e-11	exposure	TRUE	reported	lyyVQk	textfile	2	1	TRUE	NA	42.8594
rs10843013	A	C	A	C	-0.1511	-0.02	0.7837	0.7955	FALSE	FALSE	FALSE	QFu3ln	0.0112	0.07444	outcome	TRUE	reported	textfile	0.0132039	2.53e-30	exposure	TRUE	reported	lyyVQk	textfile	2	1	TRUE	NA	130.955
rs10978987	A	G	A	G	0.0797	0.0124	0.7268	0.7095	FALSE	FALSE	FALSE	QFu3ln	0.0106	0.2418	outcome	TRUE	reported	textfile	0.0124644	1.61e-10	exposure	TRUE	reported	lyyVQk	textfile	2	1	TRUE	NA	40.8857
rs11022512	A	G	A	G	0.072	-0.011	0.4103	0.3972	FALSE	FALSE	FALSE	QFu3ln	0.0094	0.2428	outcome	TRUE	reported	textfile	0.0110799	8.13e-11	exposure	TRUE	reported	lyyVQk	textfile	2	1	TRUE	NA	42.2275
rs11984666	A	C	A	C	-0.1086	-0.0199	0.199	0.2034	FALSE	FALSE	FALSE	QFu3ln	0.0113	0.0786	outcome	TRUE	reported	textfile	0.0136393	1.69e-15	exposure	TRUE	reported	lyyVQk	textfile	2	1	TRUE	NA	63.3979
rs12160491	A	G	A	G	-0.0772	0.0134	0.7113	0.7	FALSE	FALSE	FALSE	QFu3ln	0.0101	0.1828	outcome	TRUE	reported	textfile	0.0120067	1.28e-10	exposure	TRUE	reported	lyyVQk	textfile	2	1	TRUE	NA	41.3419
rs12209223	A	C	A	C	0.1968	0.0399	0.1106	0.1047	FALSE	FALSE	FALSE	QFu3ln	0.0151	0.008334	outcome	TRUE	reported	textfile	0.0174677	1.92e-29	exposure	TRUE	reported	lyyVQk	textfile	2	1	TRUE	NA	126.934
rs1228024	A	C	A	C	-0.0645	-0.022	0.6514	0.6466	FALSE	FALSE	FALSE	QFu3ln	0.01	0.02688	outcome	TRUE	reported	textfile	0.0116465	3.06e-08	exposure	TRUE	reported	lyyVQk	textfile	2	1	TRUE	NA	30.671
rs1321917	C	G	C	G	0.098	0	0.4088	0.4102	FALSE	TRUE	FALSE	QFu3ln	0.0095	0.9987	outcome	TRUE	reported	textfile	0.0110902	9.87e-19	exposure	TRUE	reported	lyyVQk	textfile	2	1	TRUE	NA	78.0854
rs1330349	C	G	C	G	0.093	-0.0144	0.589	0.576	FALSE	TRUE	TRUE	QFu3ln	0.0092	0.1167	outcome	TRUE	reported	textfile	0.0111292	6.47e-17	exposure	TRUE	reported	lyyVQk	textfile	2	1	FALSE	NA	69.8295
rs17120227	T	C	T	C	0.1593	-0.0209	0.0653	0.064	FALSE	FALSE	FALSE	QFu3ln	0.0191	0.2734	outcome	TRUE	reported	textfile	0.0222006	7.21e-13	exposure	TRUE	reported	lyyVQk	textfile	2	1	TRUE	NA	51.4873
rs17288390	T	C	T	C	-0.0813	-0.0179	0.6476	0.6597	FALSE	FALSE	FALSE	QFu3ln	0.0096	0.06349	outcome	TRUE	reported	textfile	0.0113825	9.16e-13	exposure	TRUE	reported	lyyVQk	textfile	2	1	TRUE	NA	51.0161
rs1809889	T	C	T	C	0.0894	-0.0036	0.2822	0.2766	FALSE	FALSE	FALSE	QFu3ln	0.0104	0.7279	outcome	TRUE	reported	textfile	0.0122657	3.13e-13	exposure	TRUE	reported	lyyVQk	textfile	2	1	TRUE	NA	53.1236
rs1913707	A	G	A	G	0.0826	0.006	0.6045	0.6092	FALSE	FALSE	FALSE	QFu3ln	0.0096	0.535	outcome	TRUE	reported	textfile	0.0111412	1.23e-13	exposure	TRUE	reported	lyyVQk	textfile	2	1	TRUE	NA	54.9665
rs2276749	T	C	T	C	-0.1504	-0.0182	0.0501	0.0524	FALSE	FALSE	FALSE	QFu3ln	0.021	0.3854	outcome	TRUE	reported	textfile	0.0254314	3.34e-09	exposure	TRUE	reported	lyyVQk	textfile	2	1	TRUE	NA	34.9748
rs227739	T	C	T	C	-0.0652	-0.0087	0.7061	0.71	FALSE	FALSE	FALSE	QFu3ln	0.0102	0.394	outcome	TRUE	reported	textfile	0.011922	4.53e-08	exposure	TRUE	reported	lyyVQk	textfile	2	1	TRUE	NA	29.9086
rs2521350	A	G	A	G	0.0641	0.0176	0.4305	0.4354	FALSE	FALSE	FALSE	QFu3ln	0.0093	0.05974	outcome	TRUE	reported	textfile	0.0110771	7.18e-09	exposure	TRUE	reported	lyyVQk	textfile	2	1	TRUE	NA	33.486
rs2622873	T	C	T	C	0.1425	0.0114	0.8799	0.8779	FALSE	FALSE	FALSE	QFu3ln	0.0138	0.4109	outcome	TRUE	reported	textfile	0.0169221	3.74e-17	exposure	TRUE	reported	lyyVQk	textfile	2	1	TRUE	NA	70.9121
rs28613758	T	C	T	C	-0.0845	-0.0058	0.4605	0.4599	FALSE	FALSE	FALSE	QFu3ln	0.0093	0.5317	outcome	TRUE	reported	textfile	0.010935	1.1e-14	exposure	TRUE	reported	lyyVQk	textfile	2	1	TRUE	NA	59.7139
rs2862851	T	C	T	C	0.0712	-0.0056	0.4709	0.474	FALSE	FALSE	FALSE	QFu3ln	0.0099	0.5724	outcome	TRUE	reported	textfile	0.010915	6.89e-11	exposure	TRUE	reported	lyyVQk	textfile	2	1	TRUE	NA	42.5511
rs3740129	A	G	A	G	0.0742	0.0056	0.4589	0.4475	FALSE	FALSE	FALSE	QFu3ln	0.0095	0.553	outcome	TRUE	reported	textfile	0.0110256	1.7e-11	exposure	TRUE	reported	lyyVQk	textfile	2	1	TRUE	NA	45.2902
rs3774355	A	G	A	G	0.0932	0.002	0.3712	0.3784	FALSE	FALSE	FALSE	QFu3ln	0.0094	0.8286	outcome	TRUE	reported	textfile	0.0112713	1.35e-16	exposure	TRUE	reported	lyyVQk	textfile	2	1	TRUE	NA	68.3733
rs4252548	T	C	T	C	0.3283	0.0361	0.0241	0.0222	FALSE	FALSE	FALSE	QFu3ln	0.0417	0.3868	outcome	TRUE	reported	textfile	0.0365219	2.49e-19	exposure	TRUE	reported	lyyVQk	textfile	2	1	TRUE	NA	80.8044
rs56132153	A	C	A	C	0.0661	-0.0052	0.6056	0.6065	FALSE	FALSE	FALSE	QFu3ln	0.0103	0.6112	outcome	TRUE	reported	textfile	0.0112172	3.8e-09	exposure	TRUE	reported	lyyVQk	textfile	2	1	TRUE	NA	34.7241
rs62578126	T	C	T	C	-0.0814	-0.0019	0.369	0.3707	FALSE	FALSE	FALSE	QFu3ln	0.0095	0.8441	outcome	TRUE	reported	textfile	0.0114885	1.39e-12	exposure	TRUE	reported	lyyVQk	textfile	2	1	TRUE	NA	50.2021
rs66989638	A	G	A	G	0.1098	0.0077	0.1272	0.1267	FALSE	FALSE	FALSE	QFu3ln	0.0146	0.5997	outcome	TRUE	reported	textfile	0.016556	3.31e-11	exposure	TRUE	reported	lyyVQk	textfile	2	1	TRUE	NA	43.9838
rs6703152	A	C	A	C	-0.0742	0.0004	0.6737	0.6646	FALSE	FALSE	FALSE	QFu3ln	0.0097	0.969	outcome	TRUE	reported	textfile	0.0115984	1.58e-10	exposure	TRUE	reported	lyyVQk	textfile	2	1	TRUE	NA	40.9273
rs707969	T	C	T	C	0.0959	0.0009	0.1085	0.102	FALSE	FALSE	FALSE	QFu3ln	0.0153	0.9548	outcome	TRUE	reported	textfile	0.0175299	4.48e-08	exposure	TRUE	reported	lyyVQk	textfile	2	1	TRUE	NA	29.928
rs7222178	A	T	A	T	0.0939	0.0179	0.1988	0.1948	FALSE	TRUE	FALSE	QFu3ln	0.0122	0.1435	outcome	TRUE	reported	textfile	0.0139695	1.8e-11	exposure	TRUE	reported	lyyVQk	textfile	2	1	TRUE	NA	45.1825
rs744658	T	C	T	C	0.0818	0	0.7981	0.7928	FALSE	FALSE	FALSE	QFu3ln	0.0119	0.997	outcome	TRUE	reported	textfile	0.0137564	2.74e-09	exposure	TRUE	reported	lyyVQk	textfile	2	1	TRUE	NA	35.359
rs9475400	T	C	T	C	0.1357	0.0117	0.0979	0.1025	FALSE	FALSE	FALSE	QFu3ln	0.0154	0.4497	outcome	TRUE	reported	textfile	0.0184169	1.73e-13	exposure	TRUE	reported	lyyVQk	textfile	2	1	TRUE	NA	54.2909
rs9853158	A	G	A	G	0.0603	0.0071	0.4703	0.4698	FALSE	FALSE	FALSE	QFu3ln	0.0091	0.4388	outcome	TRUE	reported	textfile	0.0110255	4.52e-08	exposure	TRUE	reported	lyyVQk	textfile	2	1	TRUE	NA	29.9116
rs9881155	A	G	A	G	-0.0659	-0.006	0.6898	0.7009	FALSE	FALSE	FALSE	QFu3ln	0.0099	0.5433	outcome	TRUE	reported	textfile	0.0117944	2.31e-08	exposure	TRUE	reported	lyyVQk	textfile	2	1	TRUE	NA	31.219
rs9981408	T	G	T	G	0.0908	0.0233	0.2341	0.2306	FALSE	FALSE	FALSE	QFu3ln	0.011	0.0343	outcome	TRUE	reported	textfile	0.012933	2.21e-12	exposure	TRUE	reported	lyyVQk	textfile	2	1	TRUE	NA	49.2916
THR_AIS
SNP	effect_allele.exposure	other_allele.exposure	effect_allele.outcome	other_allele.outcome	beta.exposure	beta.outcome	eaf.exposure	eaf.outcome	remove	palindromic	ambiguous	id.outcome	se.outcome	pval.outcome	outcome	mr_keep.outcome	pval_origin.outcome	data_source.outcome	se.exposure	pval.exposure	exposure	mr_keep.exposure	pval_origin.exposure	id.exposure	data_source.exposure	action	SNP_index	mr_keep	samplesize.outcome	F
rs1046934	A	C	A	C	0.0935	0.0029	0.6478	0.6524	FALSE	FALSE	FALSE	wMrtVH	0.0107	0.7828	outcome	TRUE	reported	textfile	0.0113931	2.27e-16	exposure	TRUE	reported	lyyVQk	textfile	2	1	TRUE	NA	67.3504
rs10831477	T	G	T	G	0.0915	-0.0073	0.8106	0.8093	FALSE	FALSE	FALSE	wMrtVH	0.0127	0.5641	outcome	TRUE	reported	textfile	0.0139765	5.88e-11	exposure	TRUE	reported	lyyVQk	textfile	2	1	TRUE	NA	42.8594
rs10843013	A	C	A	C	-0.1511	-0.0132	0.7837	0.7959	FALSE	FALSE	FALSE	wMrtVH	0.0123	0.2816	outcome	TRUE	reported	textfile	0.0132039	2.53e-30	exposure	TRUE	reported	lyyVQk	textfile	2	1	TRUE	NA	130.955
rs10978987	A	G	A	G	0.0797	0.0019	0.7268	0.7098	FALSE	FALSE	FALSE	wMrtVH	0.0114	0.87	outcome	TRUE	reported	textfile	0.0124644	1.61e-10	exposure	TRUE	reported	lyyVQk	textfile	2	1	TRUE	NA	40.8857
rs11022512	A	G	A	G	0.072	-0.0084	0.4103	0.4005	FALSE	FALSE	FALSE	wMrtVH	0.0106	0.4278	outcome	TRUE	reported	textfile	0.0110799	8.13e-11	exposure	TRUE	reported	lyyVQk	textfile	2	1	TRUE	NA	42.2275
rs11984666	A	C	A	C	-0.1086	-0.0163	0.199	0.2039	FALSE	FALSE	FALSE	wMrtVH	0.0123	0.1858	outcome	TRUE	reported	textfile	0.0136393	1.69e-15	exposure	TRUE	reported	lyyVQk	textfile	2	1	TRUE	NA	63.3979
rs12160491	A	G	A	G	-0.0772	0.0107	0.7113	0.689	FALSE	FALSE	FALSE	wMrtVH	0.0118	0.3648	outcome	TRUE	reported	textfile	0.0120067	1.28e-10	exposure	TRUE	reported	lyyVQk	textfile	2	1	TRUE	NA	41.3419
rs12209223	A	C	A	C	0.1968	0.0394	0.1106	0.1045	FALSE	FALSE	FALSE	wMrtVH	0.0165	0.01678	outcome	TRUE	reported	textfile	0.0174677	1.92e-29	exposure	TRUE	reported	lyyVQk	textfile	2	1	TRUE	NA	126.934
rs1228024	A	C	A	C	-0.0645	-0.0173	0.6514	0.6467	FALSE	FALSE	FALSE	wMrtVH	0.0108	0.1106	outcome	TRUE	reported	textfile	0.0116465	3.06e-08	exposure	TRUE	reported	lyyVQk	textfile	2	1	TRUE	NA	30.671
rs1321917	C	G	C	G	0.098	0.0007	0.4088	0.4102	FALSE	TRUE	FALSE	wMrtVH	0.0103	0.9459	outcome	TRUE	reported	textfile	0.0110902	9.87e-19	exposure	TRUE	reported	lyyVQk	textfile	2	1	TRUE	NA	78.0854
rs1330349	C	G	C	G	0.093	-0.0166	0.589	0.5756	FALSE	TRUE	TRUE	wMrtVH	0.01	0.09622	outcome	TRUE	reported	textfile	0.0111292	6.47e-17	exposure	TRUE	reported	lyyVQk	textfile	2	1	FALSE	NA	69.8295
rs17120227	T	C	T	C	0.1593	-0.0213	0.0653	0.0639	FALSE	FALSE	FALSE	wMrtVH	0.0208	0.3054	outcome	TRUE	reported	textfile	0.0222006	7.21e-13	exposure	TRUE	reported	lyyVQk	textfile	2	1	TRUE	NA	51.4873
rs17288390	T	C	T	C	-0.0813	-0.0175	0.6476	0.6609	FALSE	FALSE	FALSE	wMrtVH	0.0103	0.08856	outcome	TRUE	reported	textfile	0.0113825	9.16e-13	exposure	TRUE	reported	lyyVQk	textfile	2	1	TRUE	NA	51.0161
rs1809889	T	C	T	C	0.0894	-0.0036	0.2822	0.2752	FALSE	FALSE	FALSE	wMrtVH	0.0114	0.7545	outcome	TRUE	reported	textfile	0.0122657	3.13e-13	exposure	TRUE	reported	lyyVQk	textfile	2	1	TRUE	NA	53.1236
rs1913707	A	G	A	G	0.0826	0.0127	0.6045	0.609	FALSE	FALSE	FALSE	wMrtVH	0.0104	0.2226	outcome	TRUE	reported	textfile	0.0111412	1.23e-13	exposure	TRUE	reported	lyyVQk	textfile	2	1	TRUE	NA	54.9665
rs2276749	T	C	T	C	-0.1504	-0.0264	0.0501	0.0524	FALSE	FALSE	FALSE	wMrtVH	0.023	0.2507	outcome	TRUE	reported	textfile	0.0254314	3.34e-09	exposure	TRUE	reported	lyyVQk	textfile	2	1	TRUE	NA	34.9748
rs227739	T	C	T	C	-0.0652	-0.0091	0.7061	0.7107	FALSE	FALSE	FALSE	wMrtVH	0.0111	0.411	outcome	TRUE	reported	textfile	0.011922	4.53e-08	exposure	TRUE	reported	lyyVQk	textfile	2	1	TRUE	NA	29.9086
rs2521350	A	G	A	G	0.0641	0.0207	0.4305	0.435	FALSE	FALSE	FALSE	wMrtVH	0.01	0.03845	outcome	TRUE	reported	textfile	0.0110771	7.18e-09	exposure	TRUE	reported	lyyVQk	textfile	2	1	TRUE	NA	33.486
rs2622873	T	C	T	C	0.1425	0.0023	0.8799	0.8778	FALSE	FALSE	FALSE	wMrtVH	0.015	0.8771	outcome	TRUE	reported	textfile	0.0169221	3.74e-17	exposure	TRUE	reported	lyyVQk	textfile	2	1	TRUE	NA	70.9121
rs28613758	T	C	T	C	-0.0845	-0.0071	0.4605	0.4608	FALSE	FALSE	FALSE	wMrtVH	0.01	0.4764	outcome	TRUE	reported	textfile	0.010935	1.1e-14	exposure	TRUE	reported	lyyVQk	textfile	2	1	TRUE	NA	59.7139
rs2862851	T	C	T	C	0.0712	-0.0036	0.4709	0.4739	FALSE	FALSE	FALSE	wMrtVH	0.0106	0.7374	outcome	TRUE	reported	textfile	0.010915	6.89e-11	exposure	TRUE	reported	lyyVQk	textfile	2	1	TRUE	NA	42.5511
rs3740129	A	G	A	G	0.0742	0.0101	0.4589	0.4464	FALSE	FALSE	FALSE	wMrtVH	0.0103	0.3254	outcome	TRUE	reported	textfile	0.0110256	1.7e-11	exposure	TRUE	reported	lyyVQk	textfile	2	1	TRUE	NA	45.2902
rs3774355	A	G	A	G	0.0932	0.0054	0.3712	0.3779	FALSE	FALSE	FALSE	wMrtVH	0.0102	0.5959	outcome	TRUE	reported	textfile	0.0112713	1.35e-16	exposure	TRUE	reported	lyyVQk	textfile	2	1	TRUE	NA	68.3733
rs4252548	T	C	T	C	0.3283	0.0612	0.0241	0.0217	FALSE	FALSE	FALSE	wMrtVH	0.0449	0.1728	outcome	TRUE	reported	textfile	0.0365219	2.49e-19	exposure	TRUE	reported	lyyVQk	textfile	2	1	TRUE	NA	80.8044
rs56132153	A	C	A	C	0.0661	-0.0047	0.6056	0.6071	FALSE	FALSE	FALSE	wMrtVH	0.0108	0.6596	outcome	TRUE	reported	textfile	0.0112172	3.8e-09	exposure	TRUE	reported	lyyVQk	textfile	2	1	TRUE	NA	34.7241
rs62578126	T	C	T	C	-0.0814	-0.0026	0.369	0.3719	FALSE	FALSE	FALSE	wMrtVH	0.0101	0.7938	outcome	TRUE	reported	textfile	0.0114885	1.39e-12	exposure	TRUE	reported	lyyVQk	textfile	2	1	TRUE	NA	50.2021
rs66989638	A	G	A	G	0.1098	-0.0058	0.1272	0.1262	FALSE	FALSE	FALSE	wMrtVH	0.016	0.7168	outcome	TRUE	reported	textfile	0.016556	3.31e-11	exposure	TRUE	reported	lyyVQk	textfile	2	1	TRUE	NA	43.9838
rs6703152	A	C	A	C	-0.0742	0.0041	0.6737	0.6638	FALSE	FALSE	FALSE	wMrtVH	0.0106	0.6977	outcome	TRUE	reported	textfile	0.0115984	1.58e-10	exposure	TRUE	reported	lyyVQk	textfile	2	1	TRUE	NA	40.9273
rs707969	T	C	T	C	0.0959	0.0071	0.1085	0.1023	FALSE	FALSE	FALSE	wMrtVH	0.0168	0.6702	outcome	TRUE	reported	textfile	0.0175299	4.48e-08	exposure	TRUE	reported	lyyVQk	textfile	2	1	TRUE	NA	29.928
rs7222178	A	T	A	T	0.0939	0.0194	0.1988	0.1972	FALSE	TRUE	FALSE	wMrtVH	0.0124	0.118	outcome	TRUE	reported	textfile	0.0139695	1.8e-11	exposure	TRUE	reported	lyyVQk	textfile	2	1	TRUE	NA	45.1825
rs73206953	A	T	A	T	0.0893	-0.0113	0.1427	0.1356	FALSE	TRUE	FALSE	wMrtVH	0.0148	0.4453	outcome	TRUE	reported	textfile	0.0159042	1.97e-08	exposure	TRUE	reported	lyyVQk	textfile	2	1	TRUE	NA	31.5269
rs744658	T	C	T	C	0.0818	-0.008	0.7981	0.7931	FALSE	FALSE	FALSE	wMrtVH	0.013	0.541	outcome	TRUE	reported	textfile	0.0137564	2.74e-09	exposure	TRUE	reported	lyyVQk	textfile	2	1	TRUE	NA	35.359
rs9475400	T	C	T	C	0.1357	0.0098	0.0979	0.1026	FALSE	FALSE	FALSE	wMrtVH	0.0169	0.5615	outcome	TRUE	reported	textfile	0.0184169	1.73e-13	exposure	TRUE	reported	lyyVQk	textfile	2	1	TRUE	NA	54.2909
rs9853158	A	G	A	G	0.0603	0.0073	0.4703	0.4696	FALSE	FALSE	FALSE	wMrtVH	0.01	0.4627	outcome	TRUE	reported	textfile	0.0110255	4.52e-08	exposure	TRUE	reported	lyyVQk	textfile	2	1	TRUE	NA	29.9116
rs9881155	A	G	A	G	-0.0659	-0.0034	0.6898	0.7	FALSE	FALSE	FALSE	wMrtVH	0.0108	0.7552	outcome	TRUE	reported	textfile	0.0117944	2.31e-08	exposure	TRUE	reported	lyyVQk	textfile	2	1	TRUE	NA	31.219
rs9981408	T	G	T	G	0.0908	0.0244	0.2341	0.2306	FALSE	FALSE	FALSE	wMrtVH	0.012	0.04161	outcome	TRUE	reported	textfile	0.012933	2.21e-12	exposure	TRUE	reported	lyyVQk	textfile	2	1	TRUE	NA	49.2916
THR_LV-IS
SNP	effect_allele.exposure	other_allele.exposure	effect_allele.outcome	other_allele.outcome	beta.exposure	beta.outcome	eaf.exposure	eaf.outcome	remove	palindromic	ambiguous	id.outcome	se.outcome	pval.outcome	outcome	mr_keep.outcome	pval_origin.outcome	data_source.outcome	se.exposure	pval.exposure	exposure	mr_keep.exposure	pval_origin.exposure	id.exposure	data_source.exposure	action	SNP_index	mr_keep	samplesize.outcome	F
rs1046934	A	C	A	C	0.0935	-0.0468	0.6478	0.6568	FALSE	FALSE	FALSE	97W9qx	0.0277	0.09137	outcome	TRUE	reported	textfile	0.0113931	2.27e-16	exposure	TRUE	reported	lyyVQk	textfile	2	1	TRUE	NA	67.3504
rs10831477	T	G	T	G	0.0915	-0.0063	0.8106	0.8113	FALSE	FALSE	FALSE	97W9qx	0.0318	0.8422	outcome	TRUE	reported	textfile	0.0139765	5.88e-11	exposure	TRUE	reported	lyyVQk	textfile	2	1	TRUE	NA	42.8594
rs10843013	A	C	A	C	-0.1511	-0.0166	0.7837	0.7998	FALSE	FALSE	FALSE	97W9qx	0.0306	0.5862	outcome	TRUE	reported	textfile	0.0132039	2.53e-30	exposure	TRUE	reported	lyyVQk	textfile	2	1	TRUE	NA	130.955
rs10978987	A	G	A	G	0.0797	0.0143	0.7268	0.7066	FALSE	FALSE	FALSE	97W9qx	0.0288	0.6194	outcome	TRUE	reported	textfile	0.0124644	1.61e-10	exposure	TRUE	reported	lyyVQk	textfile	2	1	TRUE	NA	40.8857
rs11022512	A	G	A	G	0.072	-0.0052	0.4103	0.4006	FALSE	FALSE	FALSE	97W9qx	0.0251	0.8364	outcome	TRUE	reported	textfile	0.0110799	8.13e-11	exposure	TRUE	reported	lyyVQk	textfile	2	1	TRUE	NA	42.2275
rs111844273	A	G	A	G	0.254	0.0639	0.0222	0.0237	FALSE	FALSE	FALSE	97W9qx	0.097	0.5101	outcome	TRUE	reported	textfile	0.0381686	2.84e-11	exposure	TRUE	reported	lyyVQk	textfile	2	1	TRUE	NA	44.2849
rs11984666	A	C	A	C	-0.1086	-0.0016	0.199	0.2065	FALSE	FALSE	FALSE	97W9qx	0.0302	0.9583	outcome	TRUE	reported	textfile	0.0136393	1.69e-15	exposure	TRUE	reported	lyyVQk	textfile	2	1	TRUE	NA	63.3979
rs12160491	A	G	A	G	-0.0772	0.0428	0.7113	0.696	FALSE	FALSE	FALSE	97W9qx	0.027	0.1132	outcome	TRUE	reported	textfile	0.0120067	1.28e-10	exposure	TRUE	reported	lyyVQk	textfile	2	1	TRUE	NA	41.3419
rs1228024	A	C	A	C	-0.0645	0.0379	0.6514	0.654	FALSE	FALSE	FALSE	97W9qx	0.0271	0.1623	outcome	TRUE	reported	textfile	0.0116465	3.06e-08	exposure	TRUE	reported	lyyVQk	textfile	2	1	TRUE	NA	30.671
rs1321917	C	G	C	G	0.098	0.0247	0.4088	0.4106	FALSE	TRUE	FALSE	97W9qx	0.025	0.3238	outcome	TRUE	reported	textfile	0.0110902	9.87e-19	exposure	TRUE	reported	lyyVQk	textfile	2	1	TRUE	NA	78.0854
rs1330349	C	G	C	G	0.093	-0.011	0.589	0.5736	FALSE	TRUE	TRUE	97W9qx	0.0246	0.6557	outcome	TRUE	reported	textfile	0.0111292	6.47e-17	exposure	TRUE	reported	lyyVQk	textfile	2	1	FALSE	NA	69.8295
rs17120227	T	C	T	C	0.1593	-0.0762	0.0653	0.0647	FALSE	FALSE	FALSE	97W9qx	0.0543	0.1602	outcome	TRUE	reported	textfile	0.0222006	7.21e-13	exposure	TRUE	reported	lyyVQk	textfile	2	1	TRUE	NA	51.4873
rs17288390	T	C	T	C	-0.0813	-0.0314	0.6476	0.6627	FALSE	FALSE	FALSE	97W9qx	0.0262	0.2317	outcome	TRUE	reported	textfile	0.0113825	9.16e-13	exposure	TRUE	reported	lyyVQk	textfile	2	1	TRUE	NA	51.0161
rs1809889	T	C	T	C	0.0894	-0.0138	0.2822	0.269	FALSE	FALSE	FALSE	97W9qx	0.0286	0.6298	outcome	TRUE	reported	textfile	0.0122657	3.13e-13	exposure	TRUE	reported	lyyVQk	textfile	2	1	TRUE	NA	53.1236
rs1913707	A	G	A	G	0.0826	-0.0068	0.6045	0.6129	FALSE	FALSE	FALSE	97W9qx	0.0257	0.7904	outcome	TRUE	reported	textfile	0.0111412	1.23e-13	exposure	TRUE	reported	lyyVQk	textfile	2	1	TRUE	NA	54.9665
rs2276749	T	C	T	C	-0.1504	0	0.0501	0.0525	FALSE	FALSE	FALSE	97W9qx	0.0577	0.9994	outcome	TRUE	reported	textfile	0.0254314	3.34e-09	exposure	TRUE	reported	lyyVQk	textfile	2	1	TRUE	NA	34.9748
rs227739	T	C	T	C	-0.0652	-0.006	0.7061	0.716	FALSE	FALSE	FALSE	97W9qx	0.0278	0.8299	outcome	TRUE	reported	textfile	0.011922	4.53e-08	exposure	TRUE	reported	lyyVQk	textfile	2	1	TRUE	NA	29.9086
rs2521350	A	G	A	G	0.0641	0.0353	0.4305	0.4359	FALSE	FALSE	FALSE	97W9qx	0.0252	0.1604	outcome	TRUE	reported	textfile	0.0110771	7.18e-09	exposure	TRUE	reported	lyyVQk	textfile	2	1	TRUE	NA	33.486
rs2622873	T	C	T	C	0.1425	-0.0197	0.8799	0.8753	FALSE	FALSE	FALSE	97W9qx	0.0366	0.5902	outcome	TRUE	reported	textfile	0.0169221	3.74e-17	exposure	TRUE	reported	lyyVQk	textfile	2	1	TRUE	NA	70.9121
rs28613758	T	C	T	C	-0.0845	-0.019	0.4605	0.463	FALSE	FALSE	FALSE	97W9qx	0.0249	0.4447	outcome	TRUE	reported	textfile	0.010935	1.1e-14	exposure	TRUE	reported	lyyVQk	textfile	2	1	TRUE	NA	59.7139
rs2862851	T	C	T	C	0.0712	-0.0453	0.4709	0.4738	FALSE	FALSE	FALSE	97W9qx	0.0253	0.07352	outcome	TRUE	reported	textfile	0.010915	6.89e-11	exposure	TRUE	reported	lyyVQk	textfile	2	1	TRUE	NA	42.5511
rs3740129	A	G	A	G	0.0742	-0.0007	0.4589	0.445	FALSE	FALSE	FALSE	97W9qx	0.0253	0.9776	outcome	TRUE	reported	textfile	0.0110256	1.7e-11	exposure	TRUE	reported	lyyVQk	textfile	2	1	TRUE	NA	45.2902
rs3774355	A	G	A	G	0.0932	0.0083	0.3712	0.3791	FALSE	FALSE	FALSE	97W9qx	0.0254	0.7438	outcome	TRUE	reported	textfile	0.0112713	1.35e-16	exposure	TRUE	reported	lyyVQk	textfile	2	1	TRUE	NA	68.3733
rs4252548	T	C	T	C	0.3283	-0.0481	0.0241	0.019	FALSE	FALSE	FALSE	97W9qx	0.1466	0.7427	outcome	TRUE	reported	textfile	0.0365219	2.49e-19	exposure	TRUE	reported	lyyVQk	textfile	2	1	TRUE	NA	80.8044
rs56132153	A	C	A	C	0.0661	-0.0156	0.6056	0.6051	FALSE	FALSE	FALSE	97W9qx	0.0256	0.5405	outcome	TRUE	reported	textfile	0.0112172	3.8e-09	exposure	TRUE	reported	lyyVQk	textfile	2	1	TRUE	NA	34.7241
rs62578126	T	C	T	C	-0.0814	-0.0226	0.369	0.3731	FALSE	FALSE	FALSE	97W9qx	0.0255	0.3744	outcome	TRUE	reported	textfile	0.0114885	1.39e-12	exposure	TRUE	reported	lyyVQk	textfile	2	1	TRUE	NA	50.2021
rs66989638	A	G	A	G	0.1098	-0.0549	0.1272	0.1248	FALSE	FALSE	FALSE	97W9qx	0.0405	0.1756	outcome	TRUE	reported	textfile	0.016556	3.31e-11	exposure	TRUE	reported	lyyVQk	textfile	2	1	TRUE	NA	43.9838
rs6703152	A	C	A	C	-0.0742	0.0113	0.6737	0.6582	FALSE	FALSE	FALSE	97W9qx	0.0263	0.6673	outcome	TRUE	reported	textfile	0.0115984	1.58e-10	exposure	TRUE	reported	lyyVQk	textfile	2	1	TRUE	NA	40.9273
rs707969	T	C	T	C	0.0959	0.0023	0.1085	0.1037	FALSE	FALSE	FALSE	97W9qx	0.0408	0.9541	outcome	TRUE	reported	textfile	0.0175299	4.48e-08	exposure	TRUE	reported	lyyVQk	textfile	2	1	TRUE	NA	29.928
rs7222178	A	T	A	T	0.0939	0.032	0.1988	0.1935	FALSE	TRUE	FALSE	97W9qx	0.0347	0.3564	outcome	TRUE	reported	textfile	0.0139695	1.8e-11	exposure	TRUE	reported	lyyVQk	textfile	2	1	TRUE	NA	45.1825
rs72799257	A	T	A	T	-0.0991	0.0114	0.1051	0.1063	FALSE	TRUE	FALSE	97W9qx	0.0408	0.7806	outcome	TRUE	reported	textfile	0.0180517	4.02e-08	exposure	TRUE	reported	lyyVQk	textfile	2	1	TRUE	NA	30.1379
rs73206953	A	T	A	T	0.0893	-0.0302	0.1427	0.1357	FALSE	TRUE	FALSE	97W9qx	0.0365	0.4086	outcome	TRUE	reported	textfile	0.0159042	1.97e-08	exposure	TRUE	reported	lyyVQk	textfile	2	1	TRUE	NA	31.5269
rs744658	T	C	T	C	0.0818	-0.0365	0.7981	0.7929	FALSE	FALSE	FALSE	97W9qx	0.032	0.2549	outcome	TRUE	reported	textfile	0.0137564	2.74e-09	exposure	TRUE	reported	lyyVQk	textfile	2	1	TRUE	NA	35.359
rs9475400	T	C	T	C	0.1357	-0.0133	0.0979	0.1038	FALSE	FALSE	FALSE	97W9qx	0.0424	0.7527	outcome	TRUE	reported	textfile	0.0184169	1.73e-13	exposure	TRUE	reported	lyyVQk	textfile	2	1	TRUE	NA	54.2909
rs9853158	A	G	A	G	0.0603	-0.0174	0.4703	0.4692	FALSE	FALSE	FALSE	97W9qx	0.0245	0.4794	outcome	TRUE	reported	textfile	0.0110255	4.52e-08	exposure	TRUE	reported	lyyVQk	textfile	2	1	TRUE	NA	29.9116
rs9881155	A	G	A	G	-0.0659	0.0071	0.6898	0.7013	FALSE	FALSE	FALSE	97W9qx	0.0267	0.7891	outcome	TRUE	reported	textfile	0.0117944	2.31e-08	exposure	TRUE	reported	lyyVQk	textfile	2	1	TRUE	NA	31.219
rs9981408	T	G	T	G	0.0908	0.0201	0.2341	0.2279	FALSE	FALSE	FALSE	97W9qx	0.0298	0.5002	outcome	TRUE	reported	textfile	0.012933	2.21e-12	exposure	TRUE	reported	lyyVQk	textfile	2	1	TRUE	NA	49.2916
THR_CE-IS
SNP	effect_allele.exposure	other_allele.exposure	effect_allele.outcome	other_allele.outcome	beta.exposure	beta.outcome	eaf.exposure	eaf.outcome	remove	palindromic	ambiguous	id.outcome	se.outcome	pval.outcome	outcome	mr_keep.outcome	pval_origin.outcome	data_source.outcome	se.exposure	pval.exposure	exposure	mr_keep.exposure	pval_origin.exposure	id.exposure	data_source.exposure	action	SNP_index	mr_keep	samplesize.outcome	F
rs1046934	A	C	A	C	0.0935	-0.0009	0.6478	0.6546	FALSE	FALSE	FALSE	KjzLko	0.0208	0.9642	outcome	TRUE	reported	textfile	0.0113931	2.27e-16	exposure	TRUE	reported	lyyVQk	textfile	2	1	TRUE	NA	67.3504
rs10831477	T	G	T	G	0.0915	-0.0162	0.8106	0.8091	FALSE	FALSE	FALSE	KjzLko	0.0246	0.5102	outcome	TRUE	reported	textfile	0.0139765	5.88e-11	exposure	TRUE	reported	lyyVQk	textfile	2	1	TRUE	NA	42.8594
rs10843013	A	C	A	C	-0.1511	-0.0059	0.7837	0.7976	FALSE	FALSE	FALSE	KjzLko	0.0238	0.8053	outcome	TRUE	reported	textfile	0.0132039	2.53e-30	exposure	TRUE	reported	lyyVQk	textfile	2	1	TRUE	NA	130.955
rs10978987	A	G	A	G	0.0797	-0.035	0.7268	0.7081	FALSE	FALSE	FALSE	KjzLko	0.0221	0.1135	outcome	TRUE	reported	textfile	0.0124644	1.61e-10	exposure	TRUE	reported	lyyVQk	textfile	2	1	TRUE	NA	40.8857
rs11022512	A	G	A	G	0.072	-0.0208	0.4103	0.3955	FALSE	FALSE	FALSE	KjzLko	0.0194	0.2839	outcome	TRUE	reported	textfile	0.0110799	8.13e-11	exposure	TRUE	reported	lyyVQk	textfile	2	1	TRUE	NA	42.2275
rs111844273	A	G	A	G	0.254	-0.1133	0.0222	0.0238	FALSE	FALSE	FALSE	KjzLko	0.0813	0.1632	outcome	TRUE	reported	textfile	0.0381686	2.84e-11	exposure	TRUE	reported	lyyVQk	textfile	2	1	TRUE	NA	44.2849
rs11984666	A	C	A	C	-0.1086	-0.0272	0.199	0.2061	FALSE	FALSE	FALSE	KjzLko	0.0237	0.2512	outcome	TRUE	reported	textfile	0.0136393	1.69e-15	exposure	TRUE	reported	lyyVQk	textfile	2	1	TRUE	NA	63.3979
rs12160491	A	G	A	G	-0.0772	0.0185	0.7113	0.7007	FALSE	FALSE	FALSE	KjzLko	0.0209	0.3756	outcome	TRUE	reported	textfile	0.0120067	1.28e-10	exposure	TRUE	reported	lyyVQk	textfile	2	1	TRUE	NA	41.3419
rs1228024	A	C	A	C	-0.0645	-0.0337	0.6514	0.6495	FALSE	FALSE	FALSE	KjzLko	0.0208	0.1049	outcome	TRUE	reported	textfile	0.0116465	3.06e-08	exposure	TRUE	reported	lyyVQk	textfile	2	1	TRUE	NA	30.671
rs1321917	C	G	C	G	0.098	-0.0267	0.4088	0.409	FALSE	TRUE	FALSE	KjzLko	0.0196	0.1738	outcome	TRUE	reported	textfile	0.0110902	9.87e-19	exposure	TRUE	reported	lyyVQk	textfile	2	1	TRUE	NA	78.0854
rs1330349	C	G	C	G	0.093	-0.004	0.589	0.5777	FALSE	TRUE	TRUE	KjzLko	0.019	0.8339	outcome	TRUE	reported	textfile	0.0111292	6.47e-17	exposure	TRUE	reported	lyyVQk	textfile	2	1	FALSE	NA	69.8295
rs17120227	T	C	T	C	0.1593	-0.0261	0.0653	0.0654	FALSE	FALSE	FALSE	KjzLko	0.0411	0.5247	outcome	TRUE	reported	textfile	0.0222006	7.21e-13	exposure	TRUE	reported	lyyVQk	textfile	2	1	TRUE	NA	51.4873
rs17288390	T	C	T	C	-0.0813	-0.0366	0.6476	0.6632	FALSE	FALSE	FALSE	KjzLko	0.0198	0.06496	outcome	TRUE	reported	textfile	0.0113825	9.16e-13	exposure	TRUE	reported	lyyVQk	textfile	2	1	TRUE	NA	51.0161
rs1913707	A	G	A	G	0.0826	0.0182	0.6045	0.6104	FALSE	FALSE	FALSE	KjzLko	0.0199	0.3595	outcome	TRUE	reported	textfile	0.0111412	1.23e-13	exposure	TRUE	reported	lyyVQk	textfile	2	1	TRUE	NA	54.9665
rs2276749	T	C	T	C	-0.1504	-0.0279	0.0501	0.0532	FALSE	FALSE	FALSE	KjzLko	0.0459	0.5435	outcome	TRUE	reported	textfile	0.0254314	3.34e-09	exposure	TRUE	reported	lyyVQk	textfile	2	1	TRUE	NA	34.9748
rs227739	T	C	T	C	-0.0652	-0.01	0.7061	0.7136	FALSE	FALSE	FALSE	KjzLko	0.0212	0.6387	outcome	TRUE	reported	textfile	0.011922	4.53e-08	exposure	TRUE	reported	lyyVQk	textfile	2	1	TRUE	NA	29.9086
rs2521350	A	G	A	G	0.0641	-0.0026	0.4305	0.4355	FALSE	FALSE	FALSE	KjzLko	0.0193	0.8919	outcome	TRUE	reported	textfile	0.0110771	7.18e-09	exposure	TRUE	reported	lyyVQk	textfile	2	1	TRUE	NA	33.486
rs2622873	T	C	T	C	0.1425	-0.0159	0.8799	0.8775	FALSE	FALSE	FALSE	KjzLko	0.0289	0.5814	outcome	TRUE	reported	textfile	0.0169221	3.74e-17	exposure	TRUE	reported	lyyVQk	textfile	2	1	TRUE	NA	70.9121
rs28613758	T	C	T	C	-0.0845	0.0074	0.4605	0.4605	FALSE	FALSE	FALSE	KjzLko	0.0191	0.6999	outcome	TRUE	reported	textfile	0.010935	1.1e-14	exposure	TRUE	reported	lyyVQk	textfile	2	1	TRUE	NA	59.7139
rs2862851	T	C	T	C	0.0712	0.0021	0.4709	0.4728	FALSE	FALSE	FALSE	KjzLko	0.0195	0.914	outcome	TRUE	reported	textfile	0.010915	6.89e-11	exposure	TRUE	reported	lyyVQk	textfile	2	1	TRUE	NA	42.5511
rs3740129	A	G	A	G	0.0742	-0.0232	0.4589	0.4489	FALSE	FALSE	FALSE	KjzLko	0.0196	0.2365	outcome	TRUE	reported	textfile	0.0110256	1.7e-11	exposure	TRUE	reported	lyyVQk	textfile	2	1	TRUE	NA	45.2902
rs3774355	A	G	A	G	0.0932	-0.0227	0.3712	0.3797	FALSE	FALSE	FALSE	KjzLko	0.0195	0.2445	outcome	TRUE	reported	textfile	0.0112713	1.35e-16	exposure	TRUE	reported	lyyVQk	textfile	2	1	TRUE	NA	68.3733
rs4252548	T	C	T	C	0.3283	0.0645	0.0241	0.02	FALSE	FALSE	FALSE	KjzLko	0.1041	0.5358	outcome	TRUE	reported	textfile	0.0365219	2.49e-19	exposure	TRUE	reported	lyyVQk	textfile	2	1	TRUE	NA	80.8044
rs56132153	A	C	A	C	0.0661	0.0113	0.6056	0.6053	FALSE	FALSE	FALSE	KjzLko	0.02	0.5719	outcome	TRUE	reported	textfile	0.0112172	3.8e-09	exposure	TRUE	reported	lyyVQk	textfile	2	1	TRUE	NA	34.7241
rs62578126	T	C	T	C	-0.0814	-0.0128	0.369	0.3753	FALSE	FALSE	FALSE	KjzLko	0.0178	0.4707	outcome	TRUE	reported	textfile	0.0114885	1.39e-12	exposure	TRUE	reported	lyyVQk	textfile	2	1	TRUE	NA	50.2021
rs66989638	A	G	A	G	0.1098	-0.027	0.1272	0.1267	FALSE	FALSE	FALSE	KjzLko	0.0312	0.3862	outcome	TRUE	reported	textfile	0.016556	3.31e-11	exposure	TRUE	reported	lyyVQk	textfile	2	1	TRUE	NA	43.9838
rs6703152	A	C	A	C	-0.0742	-0.0163	0.6737	0.6609	FALSE	FALSE	FALSE	KjzLko	0.0201	0.4193	outcome	TRUE	reported	textfile	0.0115984	1.58e-10	exposure	TRUE	reported	lyyVQk	textfile	2	1	TRUE	NA	40.9273
rs707969	T	C	T	C	0.0959	-0.0328	0.1085	0.1019	FALSE	FALSE	FALSE	KjzLko	0.0331	0.3214	outcome	TRUE	reported	textfile	0.0175299	4.48e-08	exposure	TRUE	reported	lyyVQk	textfile	2	1	TRUE	NA	29.928
rs7222178	A	T	A	T	0.0939	0.0457	0.1988	0.1959	FALSE	TRUE	FALSE	KjzLko	0.026	0.07857	outcome	TRUE	reported	textfile	0.0139695	1.8e-11	exposure	TRUE	reported	lyyVQk	textfile	2	1	TRUE	NA	45.1825
rs72799257	A	T	A	T	-0.0991	0.0257	0.1051	0.1048	FALSE	TRUE	FALSE	KjzLko	0.0322	0.4249	outcome	TRUE	reported	textfile	0.0180517	4.02e-08	exposure	TRUE	reported	lyyVQk	textfile	2	1	TRUE	NA	30.1379
rs73206953	A	T	A	T	0.0893	-0.0131	0.1427	0.1368	FALSE	TRUE	FALSE	KjzLko	0.0287	0.6464	outcome	TRUE	reported	textfile	0.0159042	1.97e-08	exposure	TRUE	reported	lyyVQk	textfile	2	1	TRUE	NA	31.5269
rs744658	T	C	T	C	0.0818	0.0186	0.7981	0.7942	FALSE	FALSE	FALSE	KjzLko	0.0253	0.4627	outcome	TRUE	reported	textfile	0.0137564	2.74e-09	exposure	TRUE	reported	lyyVQk	textfile	2	1	TRUE	NA	35.359
rs9475400	T	C	T	C	0.1357	0.0464	0.0979	0.1029	FALSE	FALSE	FALSE	KjzLko	0.0327	0.1566	outcome	TRUE	reported	textfile	0.0184169	1.73e-13	exposure	TRUE	reported	lyyVQk	textfile	2	1	TRUE	NA	54.2909
rs9853158	A	G	A	G	0.0603	0.0223	0.4703	0.4707	FALSE	FALSE	FALSE	KjzLko	0.0189	0.2384	outcome	TRUE	reported	textfile	0.0110255	4.52e-08	exposure	TRUE	reported	lyyVQk	textfile	2	1	TRUE	NA	29.9116
rs9881155	A	G	A	G	-0.0659	-0.0274	0.6898	0.7029	FALSE	FALSE	FALSE	KjzLko	0.0209	0.1898	outcome	TRUE	reported	textfile	0.0117944	2.31e-08	exposure	TRUE	reported	lyyVQk	textfile	2	1	TRUE	NA	31.219
THR_SV-IS
SNP	effect_allele.exposure	other_allele.exposure	effect_allele.outcome	other_allele.outcome	beta.exposure	beta.outcome	eaf.exposure	eaf.outcome	remove	palindromic	ambiguous	id.outcome	se.outcome	pval.outcome	outcome	mr_keep.outcome	pval_origin.outcome	data_source.outcome	se.exposure	pval.exposure	exposure	mr_keep.exposure	pval_origin.exposure	id.exposure	data_source.exposure	action	SNP_index	mr_keep	samplesize.outcome	F
rs1046934	A	C	A	C	0.0935	0.0004	0.6478	0.6513	FALSE	FALSE	FALSE	rJYz33	0.025	0.9872	outcome	TRUE	reported	textfile	0.0113931	2.27e-16	exposure	TRUE	reported	8	textfile	2	1	TRUE	NA	67.3504
rs10831477	T	G	T	G	0.0915	-0.0025	0.8106	0.8109	FALSE	FALSE	FALSE	rJYz33	0.0297	0.9336	outcome	TRUE	reported	textfile	0.0139765	5.88e-11	exposure	TRUE	reported	lyyVQk	textfile	2	1	TRUE	NA	42.8594
rs10843013	A	C	A	C	-0.1511	0.0314	0.7837	0.7974	FALSE	FALSE	FALSE	rJYz33	0.0286	0.2713	outcome	TRUE	reported	textfile	0.0132039	2.53e-30	exposure	TRUE	reported	lyyVQk	textfile	2	1	TRUE	NA	130.955
rs10978987	A	G	A	G	0.0797	-0.0098	0.7268	0.7094	FALSE	FALSE	FALSE	rJYz33	0.0267	0.7132	outcome	TRUE	reported	textfile	0.0124644	1.61e-10	exposure	TRUE	reported	lyyVQk	textfile	2	1	TRUE	NA	40.8857
rs11022512	A	G	A	G	0.072	-0.0102	0.4103	0.4037	FALSE	FALSE	FALSE	rJYz33	0.0234	0.6629	outcome	TRUE	reported	textfile	0.0110799	8.13e-11	exposure	TRUE	reported	lyyVQk	textfile	2	1	TRUE	NA	42.2275
rs11984666	A	C	A	C	-0.1086	-0.0222	0.199	0.2064	FALSE	FALSE	FALSE	rJYz33	0.0282	0.4314	outcome	TRUE	reported	textfile	0.0136393	1.69e-15	exposure	TRUE	reported	lyyVQk	textfile	2	1	TRUE	NA	63.3979
rs12160491	A	G	A	G	-0.0772	0.0157	0.7113	0.7	FALSE	FALSE	FALSE	rJYz33	0.025	0.5316	outcome	TRUE	reported	textfile	0.0120067	1.28e-10	exposure	TRUE	reported	lyyVQk	textfile	2	1	TRUE	NA	41.3419
rs12209223	A	C	A	C	0.1968	0.0274	0.1106	0.1029	FALSE	FALSE	FALSE	rJYz33	0.0383	0.4745	outcome	TRUE	reported	textfile	0.0174677	1.92e-29	exposure	TRUE	reported	lyyVQk	textfile	2	1	TRUE	NA	126.934
rs1228024	A	C	A	C	-0.0645	-0.0196	0.6514	0.6478	FALSE	FALSE	FALSE	rJYz33	0.0249	0.4308	outcome	TRUE	reported	textfile	0.0116465	3.06e-08	exposure	TRUE	reported	lyyVQk	textfile	2	1	TRUE	NA	30.671
rs1321917	C	G	C	G	0.098	0.0308	0.4088	0.4114	FALSE	TRUE	FALSE	rJYz33	0.0234	0.1881	outcome	TRUE	reported	textfile	0.0110902	9.87e-19	exposure	TRUE	reported	lyyVQk	textfile	2	1	TRUE	NA	78.0854
rs1330349	C	G	C	G	0.093	-0.0193	0.589	0.5728	FALSE	TRUE	TRUE	rJYz33	0.023	0.4031	outcome	TRUE	reported	textfile	0.0111292	6.47e-17	exposure	TRUE	reported	lyyVQk	textfile	2	1	FALSE	NA	69.8295
rs17120227	T	C	T	C	0.1593	-0.0275	0.0653	0.0634	FALSE	FALSE	FALSE	rJYz33	0.0498	0.5808	outcome	TRUE	reported	textfile	0.0222006	7.21e-13	exposure	TRUE	reported	lyyVQk	textfile	2	1	TRUE	NA	51.4873
rs17288390	T	C	T	C	-0.0813	-0.0142	0.6476	0.6578	FALSE	FALSE	FALSE	rJYz33	0.0243	0.5588	outcome	TRUE	reported	textfile	0.0113825	9.16e-13	exposure	TRUE	reported	lyyVQk	textfile	2	1	TRUE	NA	51.0161
rs17677724	T	C	T	C	0.0861	0.0612	0.1636	0.1615	FALSE	FALSE	FALSE	rJYz33	0.031	0.04865	outcome	TRUE	reported	textfile	0.0148028	6.01e-09	exposure	TRUE	reported	lyyVQk	textfile	2	1	TRUE	NA	33.8314
rs1809889	T	C	T	C	0.0894	-0.0301	0.2822	0.2715	FALSE	FALSE	FALSE	rJYz33	0.0268	0.2622	outcome	TRUE	reported	textfile	0.0122657	3.13e-13	exposure	TRUE	reported	lyyVQk	textfile	2	1	TRUE	NA	53.1236
rs1913707	A	G	A	G	0.0826	-0.0002	0.6045	0.6099	FALSE	FALSE	FALSE	rJYz33	0.0241	0.9945	outcome	TRUE	reported	textfile	0.0111412	1.23e-13	exposure	TRUE	reported	lyyVQk	textfile	2	1	TRUE	NA	54.9665
rs2276749	T	C	T	C	-0.1504	-0.0086	0.0501	0.0514	FALSE	FALSE	FALSE	rJYz33	0.0531	0.8719	outcome	TRUE	reported	textfile	0.0254314	3.34e-09	exposure	TRUE	reported	lyyVQk	textfile	2	1	TRUE	NA	34.9748
rs227739	T	C	T	C	-0.0652	0.0062	0.7061	0.7117	FALSE	FALSE	FALSE	rJYz33	0.0257	0.8097	outcome	TRUE	reported	textfile	0.011922	4.53e-08	exposure	TRUE	reported	lyyVQk	textfile	2	1	TRUE	NA	29.9086
rs2521350	A	G	A	G	0.0641	0.0185	0.4305	0.433	FALSE	FALSE	FALSE	rJYz33	0.0235	0.4309	outcome	TRUE	reported	textfile	0.0110771	7.18e-09	exposure	TRUE	reported	lyyVQk	textfile	2	1	TRUE	NA	33.486
rs2622873	T	C	T	C	0.1425	-0.0213	0.8799	0.8762	FALSE	FALSE	FALSE	rJYz33	0.0342	0.5327	outcome	TRUE	reported	textfile	0.0169221	3.74e-17	exposure	TRUE	reported	lyyVQk	textfile	2	1	TRUE	NA	70.9121
rs28613758	T	C	T	C	-0.0845	-0.0348	0.4605	0.46	FALSE	FALSE	FALSE	rJYz33	0.0232	0.1337	outcome	TRUE	reported	textfile	0.010935	1.1e-14	exposure	TRUE	reported	lyyVQk	textfile	2	1	TRUE	NA	59.7139
rs3740129	A	G	A	G	0.0742	-0.0158	0.4589	0.4489	FALSE	FALSE	FALSE	rJYz33	0.0235	0.5028	outcome	TRUE	reported	textfile	0.0110256	1.7e-11	exposure	TRUE	reported	lyyVQk	textfile	2	1	TRUE	NA	45.2902
rs3774355	A	G	A	G	0.0932	0.0029	0.3712	0.3765	FALSE	FALSE	FALSE	rJYz33	0.0235	0.9031	outcome	TRUE	reported	textfile	0.0112713	1.35e-16	exposure	TRUE	reported	lyyVQk	textfile	2	1	TRUE	NA	68.3733
rs56132153	A	C	A	C	0.0661	-0.0333	0.6056	0.6042	FALSE	FALSE	FALSE	rJYz33	0.0238	0.1623	outcome	TRUE	reported	textfile	0.0112172	3.8e-09	exposure	TRUE	reported	lyyVQk	textfile	2	1	TRUE	NA	34.7241
rs62578126	T	C	T	C	-0.0814	-0.0205	0.369	0.3728	FALSE	FALSE	FALSE	rJYz33	0.0239	0.39	outcome	TRUE	reported	textfile	0.0114885	1.39e-12	exposure	TRUE	reported	lyyVQk	textfile	2	1	TRUE	NA	50.2021
rs66989638	A	G	A	G	0.1098	0.0314	0.1272	0.1234	FALSE	FALSE	FALSE	rJYz33	0.0377	0.4049	outcome	TRUE	reported	textfile	0.016556	3.31e-11	exposure	TRUE	reported	lyyVQk	textfile	2	1	TRUE	NA	43.9838
rs6703152	A	C	A	C	-0.0742	-0.0157	0.6737	0.6606	FALSE	FALSE	FALSE	rJYz33	0.0243	0.519	outcome	TRUE	reported	textfile	0.0115984	1.58e-10	exposure	TRUE	reported	lyyVQk	textfile	2	1	TRUE	NA	40.9273
rs7222178	A	T	A	T	0.0939	0.0447	0.1988	0.1938	FALSE	TRUE	FALSE	rJYz33	0.031	0.1502	outcome	TRUE	reported	textfile	0.0139695	1.8e-11	exposure	TRUE	reported	lyyVQk	textfile	2	1	TRUE	NA	45.1825
rs72799257	A	T	A	T	-0.0991	0.0584	0.1051	0.1068	FALSE	TRUE	FALSE	rJYz33	0.0377	0.1217	outcome	TRUE	reported	textfile	0.0180517	4.02e-08	exposure	TRUE	reported	lyyVQk	textfile	2	1	TRUE	NA	30.1379
rs73206953	A	T	A	T	0.0893	-0.0044	0.1427	0.1343	FALSE	TRUE	FALSE	rJYz33	0.034	0.8965	outcome	TRUE	reported	textfile	0.0159042	1.97e-08	exposure	TRUE	reported	lyyVQk	textfile	2	1	TRUE	NA	31.5269
rs9475400	T	C	T	C	0.1357	0.054	0.0979	0.1024	FALSE	FALSE	FALSE	rJYz33	0.0392	0.168	outcome	TRUE	reported	textfile	0.0184169	1.73e-13	exposure	TRUE	reported	lyyVQk	textfile	2	1	TRUE	NA	54.2909
rs9853158	A	G	A	G	0.0603	-0.0072	0.4703	0.4742	FALSE	FALSE	FALSE	rJYz33	0.0229	0.7544	outcome	TRUE	reported	textfile	0.0110255	4.52e-08	exposure	TRUE	reported	lyyVQk	textfile	2	1	TRUE	NA	29.9116
rs9881155	A	G	A	G	-0.0659	-0.0014	0.6898	0.6951	FALSE	FALSE	FALSE	rJYz33	0.0248	0.9544	outcome	TRUE	reported	textfile	0.0117944	2.31e-08	exposure	TRUE	reported	lyyVQk	textfile	2	1	TRUE	NA	31.219
TKR_AS
SNP	effect_allele.exposure	other_allele.exposure	effect_allele.outcome	other_allele.outcome	beta.exposure	beta.outcome	eaf.exposure	eaf.outcome	remove	palindromic	ambiguous	id.outcome	se.outcome	pval.outcome	outcome	mr_keep.outcome	pval_origin.outcome	data_source.outcome	pval.exposure	se.exposure	exposure	mr_keep.exposure	pval_origin.exposure	id.exposure	data_source.exposure	action	SNP_index	mr_keep	samplesize.outcome	F
rs11664336	A	T	A	T	0.0691	0.0101	0.5695	0.5721	FALSE	TRUE	TRUE	Oav6ER	0.0092	0.2704	outcome	TRUE	reported	textfile	1.56e-08	0.0122189	exposure	TRUE	reported	pjBbFi	textfile	2	1	FALSE	NA	31.9808
rs216200	T	C	T	C	-0.0822	-0.0055	0.6261	0.6291	FALSE	FALSE	FALSE	Oav6ER	0.0096	0.5717	outcome	TRUE	reported	textfile	4.36e-11	0.0124711	exposure	TRUE	reported	pjBbFi	textfile	2	1	TRUE	NA	43.4448
rs224333	A	G	A	G	-0.0989	-0.0101	0.3599	0.3697	FALSE	FALSE	FALSE	Oav6ER	0.0098	0.304	outcome	TRUE	reported	textfile	5.93e-15	0.0126708	exposure	TRUE	reported	pjBbFi	textfile	2	1	TRUE	NA	60.9237
rs2899611	T	G	T	G	0.0766	0.0065	0.4832	0.4902	FALSE	FALSE	FALSE	Oav6ER	0.0093	0.4857	outcome	TRUE	reported	textfile	2.93e-10	0.0121544	exposure	TRUE	reported	pjBbFi	textfile	2	1	TRUE	NA	39.7181
rs34616559	T	C	T	C	0.1036	0.0351	0.1588	0.1497	FALSE	FALSE	FALSE	Oav6ER	0.0132	0.007956	outcome	TRUE	reported	textfile	9.67e-10	0.0169425	exposure	TRUE	reported	pjBbFi	textfile	2	1	TRUE	NA	37.3909
rs4535039	A	G	A	G	0.1004	0.0222	0.1405	0.1334	FALSE	FALSE	FALSE	Oav6ER	0.0139	0.1113	outcome	TRUE	reported	textfile	1.56e-08	0.0177554	exposure	TRUE	reported	pjBbFi	textfile	2	1	TRUE	NA	31.9746
rs4725950	T	C	T	C	-0.0779	-0.0047	0.3338	0.3438	FALSE	FALSE	FALSE	Oav6ER	0.0098	0.6268	outcome	TRUE	reported	textfile	1.28e-09	0.0128349	exposure	TRUE	reported	pjBbFi	textfile	2	1	TRUE	NA	36.8374
rs4783718	T	C	T	C	0.0799	0.0176	0.4042	0.4027	FALSE	FALSE	FALSE	Oav6ER	0.0095	0.06446	outcome	TRUE	reported	textfile	1.12e-10	0.0123885	exposure	TRUE	reported	pjBbFi	textfile	2	1	TRUE	NA	41.5964
rs7023177	C	G	C	G	-0.08	0.0003	0.6682	0.6756	FALSE	TRUE	FALSE	Oav6ER	0.0097	0.9773	outcome	TRUE	reported	textfile	4.27e-10	0.0128129	exposure	TRUE	reported	pjBbFi	textfile	2	1	TRUE	NA	38.984
rs72979233	A	G	A	G	-0.0841	-0.0163	0.7529	0.7456	FALSE	FALSE	FALSE	Oav6ER	0.0112	0.1451	outcome	TRUE	reported	textfile	2.52e-09	0.0141096	exposure	TRUE	reported	pjBbFi	textfile	2	1	TRUE	NA	35.5273
rs7967762	T	C	T	C	0.1038	0.013	0.156	0.1608	FALSE	FALSE	FALSE	Oav6ER	0.0126	0.3022	outcome	TRUE	reported	textfile	4.41e-10	0.016638	exposure	TRUE	reported	pjBbFi	textfile	2	1	TRUE	NA	38.9219
rs8047587	T	G	T	G	0.0665	0.0079	0.4456	0.4462	FALSE	FALSE	FALSE	Oav6ER	0.0092	0.3908	outcome	TRUE	reported	textfile	4.28e-08	0.0121376	exposure	TRUE	reported	pjBbFi	textfile	2	1	TRUE	NA	30.0178
TKR_AIS
SNP	effect_allele.exposure	other_allele.exposure	effect_allele.outcome	other_allele.outcome	beta.exposure	beta.outcome	eaf.exposure	eaf.outcome	remove	palindromic	ambiguous	id.outcome	se.outcome	pval.outcome	outcome	mr_keep.outcome	pval_origin.outcome	data_source.outcome	pval.exposure	se.exposure	exposure	mr_keep.exposure	pval_origin.exposure	id.exposure	data_source.exposure	action	SNP_index	mr_keep	samplesize.outcome	F
rs11664336	A	T	A	T	0.0691	0.0088	0.5695	0.5721	FALSE	TRUE	TRUE	FMCRZz	0.01	0.3795	outcome	TRUE	reported	textfile	1.56e-08	0.0122189	exposure	TRUE	reported	pjBbFi	textfile	2	1	FALSE	NA	31.9808
rs216200	T	C	T	C	-0.0822	-0.0084	0.6261	0.6293	FALSE	FALSE	FALSE	FMCRZz	0.0105	0.4225	outcome	TRUE	reported	textfile	4.36e-11	0.0124711	exposure	TRUE	reported	pjBbFi	textfile	2	1	TRUE	NA	43.4448
rs224333	A	G	A	G	-0.0989	-0.0106	0.3599	0.3691	FALSE	FALSE	FALSE	FMCRZz	0.0107	0.3204	outcome	TRUE	reported	textfile	5.93e-15	0.0126708	exposure	TRUE	reported	pjBbFi	textfile	2	1	TRUE	NA	60.9237
rs2899611	T	G	T	G	0.0766	0.0076	0.4832	0.4913	FALSE	FALSE	FALSE	FMCRZz	0.01	0.4452	outcome	TRUE	reported	textfile	2.93e-10	0.0121544	exposure	TRUE	reported	pjBbFi	textfile	2	1	TRUE	NA	39.7181
rs34616559	T	C	T	C	0.1036	0.0381	0.1588	0.1496	FALSE	FALSE	FALSE	FMCRZz	0.0143	0.00784	outcome	TRUE	reported	textfile	9.67e-10	0.0169425	exposure	TRUE	reported	pjBbFi	textfile	2	1	TRUE	NA	37.3909
rs4535039	A	G	A	G	0.1004	0.0186	0.1405	0.133	FALSE	FALSE	FALSE	FMCRZz	0.0151	0.2188	outcome	TRUE	reported	textfile	1.56e-08	0.0177554	exposure	TRUE	reported	pjBbFi	textfile	2	1	TRUE	NA	31.9746
rs4725950	T	C	T	C	-0.0779	-0.0106	0.3338	0.3421	FALSE	FALSE	FALSE	FMCRZz	0.0104	0.3113	outcome	TRUE	reported	textfile	1.28e-09	0.0128349	exposure	TRUE	reported	pjBbFi	textfile	2	1	TRUE	NA	36.8374
rs4783718	T	C	T	C	0.0799	0.0083	0.4042	0.403	FALSE	FALSE	FALSE	FMCRZz	0.0104	0.4221	outcome	TRUE	reported	textfile	1.12e-10	0.0123885	exposure	TRUE	reported	pjBbFi	textfile	2	1	TRUE	NA	41.5964
rs7023177	C	G	C	G	-0.08	0.0005	0.6682	0.6758	FALSE	TRUE	FALSE	FMCRZz	0.0106	0.9597	outcome	TRUE	reported	textfile	4.27e-10	0.0128129	exposure	TRUE	reported	pjBbFi	textfile	2	1	TRUE	NA	38.984
rs72979233	A	G	A	G	-0.0841	-0.0157	0.7529	0.7463	FALSE	FALSE	FALSE	FMCRZz	0.0123	0.2005	outcome	TRUE	reported	textfile	2.52e-09	0.0141096	exposure	TRUE	reported	pjBbFi	textfile	2	1	TRUE	NA	35.5273
rs7967762	T	C	T	C	0.1038	0.017	0.156	0.1608	FALSE	FALSE	FALSE	FMCRZz	0.0137	0.2135	outcome	TRUE	reported	textfile	4.41e-10	0.016638	exposure	TRUE	reported	pjBbFi	textfile	2	1	TRUE	NA	38.9219
rs8047587	T	G	T	G	0.0665	0.0097	0.4456	0.4464	FALSE	FALSE	FALSE	FMCRZz	0.01	0.336	outcome	TRUE	reported	textfile	4.28e-08	0.0121376	exposure	TRUE	reported	pjBbFi	textfile	2	1	TRUE	NA	30.0178
TKR_LV-IS
SNP	effect_allele.exposure	other_allele.exposure	effect_allele.outcome	other_allele.outcome	beta.exposure	beta.outcome	eaf.exposure	eaf.outcome	remove	palindromic	ambiguous	id.outcome	se.outcome	pval.outcome	outcome	mr_keep.outcome	pval_origin.outcome	data_source.outcome	pval.exposure	se.exposure	exposure	mr_keep.exposure	pval_origin.exposure	id.exposure	data_source.exposure	action	SNP_index	mr_keep	samplesize.outcome	F
rs11664336	A	T	A	T	0.0691	0.0147	0.5695	0.5702	FALSE	TRUE	TRUE	pRRi7L	0.0248	0.554	outcome	TRUE	reported	textfile	1.56e-08	0.0122189	exposure	TRUE	reported	pjBbFi	textfile	2	1	FALSE	NA	31.9808
rs216200	T	C	T	C	-0.0822	0.0182	0.6261	0.6308	FALSE	FALSE	FALSE	pRRi7L	0.0258	0.4805	outcome	TRUE	reported	textfile	4.36e-11	0.0124711	exposure	TRUE	reported	pjBbFi	textfile	2	1	TRUE	NA	43.4448
rs224333	A	G	A	G	-0.0989	-0.0206	0.3599	0.3692	FALSE	FALSE	FALSE	pRRi7L	0.0263	0.4335	outcome	TRUE	reported	textfile	5.93e-15	0.0126708	exposure	TRUE	reported	pjBbFi	textfile	2	1	TRUE	NA	60.9237
rs2899611	T	G	T	G	0.0766	0.0134	0.4832	0.4948	FALSE	FALSE	FALSE	pRRi7L	0.0246	0.5852	outcome	TRUE	reported	textfile	2.93e-10	0.0121544	exposure	TRUE	reported	pjBbFi	textfile	2	1	TRUE	NA	39.7181
rs34616559	T	C	T	C	0.1036	0.0148	0.1588	0.1487	FALSE	FALSE	FALSE	pRRi7L	0.0362	0.6826	outcome	TRUE	reported	textfile	9.67e-10	0.0169425	exposure	TRUE	reported	pjBbFi	textfile	2	1	TRUE	NA	37.3909
rs4535039	A	G	A	G	0.1004	0.0298	0.1405	0.1327	FALSE	FALSE	FALSE	pRRi7L	0.038	0.4317	outcome	TRUE	reported	textfile	1.56e-08	0.0177554	exposure	TRUE	reported	pjBbFi	textfile	2	1	TRUE	NA	31.9746
rs4725950	T	C	T	C	-0.0779	-0.0023	0.3338	0.3438	FALSE	FALSE	FALSE	pRRi7L	0.0258	0.929	outcome	TRUE	reported	textfile	1.28e-09	0.0128349	exposure	TRUE	reported	pjBbFi	textfile	2	1	TRUE	NA	36.8374
rs4783718	T	C	T	C	0.0799	0.0487	0.4042	0.4049	FALSE	FALSE	FALSE	pRRi7L	0.0259	0.05985	outcome	TRUE	reported	textfile	1.12e-10	0.0123885	exposure	TRUE	reported	pjBbFi	textfile	2	1	TRUE	NA	41.5964
rs4865462	A	G	A	G	0.0779	0.0043	0.529	0.5238	FALSE	FALSE	FALSE	pRRi7L	0.0248	0.8638	outcome	TRUE	reported	textfile	1.72e-10	0.0122017	exposure	TRUE	reported	pjBbFi	textfile	2	1	TRUE	NA	40.7602
rs7023177	C	G	C	G	-0.08	-0.0215	0.6682	0.6758	FALSE	TRUE	FALSE	pRRi7L	0.0261	0.4104	outcome	TRUE	reported	textfile	4.27e-10	0.0128129	exposure	TRUE	reported	pjBbFi	textfile	2	1	TRUE	NA	38.984
rs72979233	A	G	A	G	-0.0841	0.0029	0.7529	0.7457	FALSE	FALSE	FALSE	pRRi7L	0.0317	0.9259	outcome	TRUE	reported	textfile	2.52e-09	0.0141096	exposure	TRUE	reported	pjBbFi	textfile	2	1	TRUE	NA	35.5273
rs7967762	T	C	T	C	0.1038	0.0879	0.156	0.1611	FALSE	FALSE	FALSE	pRRi7L	0.0334	0.008436	outcome	TRUE	reported	textfile	4.41e-10	0.016638	exposure	TRUE	reported	pjBbFi	textfile	2	1	TRUE	NA	38.9219
rs8047587	T	G	T	G	0.0665	0.0475	0.4456	0.4491	FALSE	FALSE	FALSE	pRRi7L	0.0251	0.05818	outcome	TRUE	reported	textfile	4.28e-08	0.0121376	exposure	TRUE	reported	pjBbFi	textfile	2	1	TRUE	NA	30.0178
TKR_CE-IS
SNP	effect_allele.exposure	other_allele.exposure	effect_allele.outcome	other_allele.outcome	beta.exposure	beta.outcome	eaf.exposure	eaf.outcome	remove	palindromic	ambiguous	id.outcome	se.outcome	pval.outcome	outcome	mr_keep.outcome	pval_origin.outcome	data_source.outcome	pval.exposure	se.exposure	exposure	mr_keep.exposure	pval_origin.exposure	id.exposure	data_source.exposure	action	SNP_index	mr_keep	samplesize.outcome	F
rs11664336	A	T	A	T	0.0691	-0.0054	0.5695	0.5707	FALSE	TRUE	TRUE	KipwXt	0.0191	0.7791	outcome	TRUE	reported	textfile	1.56e-08	0.0122189	exposure	TRUE	reported	pjBbFi	textfile	2	1	FALSE	NA	31.9808
rs216200	T	C	T	C	-0.0822	-0.0063	0.6261	0.6269	FALSE	FALSE	FALSE	KipwXt	0.0199	0.7535	outcome	TRUE	reported	textfile	4.36e-11	0.0124711	exposure	TRUE	reported	pjBbFi	textfile	2	1	TRUE	NA	43.4448
rs224333	A	G	A	G	-0.0989	0.0134	0.3599	0.3693	FALSE	FALSE	FALSE	KipwXt	0.0203	0.5084	outcome	TRUE	reported	textfile	5.93e-15	0.0126708	exposure	TRUE	reported	pjBbFi	textfile	2	1	TRUE	NA	60.9237
rs2899611	T	G	T	G	0.0766	-0.0214	0.4832	0.4901	FALSE	FALSE	FALSE	KipwXt	0.0192	0.2649	outcome	TRUE	reported	textfile	2.93e-10	0.0121544	exposure	TRUE	reported	pjBbFi	textfile	2	1	TRUE	NA	39.7181
rs34616559	T	C	T	C	0.1036	0.0207	0.1588	0.1473	FALSE	FALSE	FALSE	KipwXt	0.0295	0.4828	outcome	TRUE	reported	textfile	9.67e-10	0.0169425	exposure	TRUE	reported	pjBbFi	textfile	2	1	TRUE	NA	37.3909
rs4535039	A	G	A	G	0.1004	0.0449	0.1405	0.1262	FALSE	FALSE	FALSE	KipwXt	0.0341	0.1879	outcome	TRUE	reported	textfile	1.56e-08	0.0177554	exposure	TRUE	reported	pjBbFi	textfile	2	1	TRUE	NA	31.9746
rs4725950	T	C	T	C	-0.0779	-0.0074	0.3338	0.3393	FALSE	FALSE	FALSE	KipwXt	0.0199	0.7108	outcome	TRUE	reported	textfile	1.28e-09	0.0128349	exposure	TRUE	reported	pjBbFi	textfile	2	1	TRUE	NA	36.8374
rs4783718	T	C	T	C	0.0799	-0.0271	0.4042	0.4024	FALSE	FALSE	FALSE	KipwXt	0.0197	0.1691	outcome	TRUE	reported	textfile	1.12e-10	0.0123885	exposure	TRUE	reported	pjBbFi	textfile	2	1	TRUE	NA	41.5964
rs4865462	A	G	A	G	0.0779	0.0161	0.529	0.526	FALSE	FALSE	FALSE	KipwXt	0.0192	0.4009	outcome	TRUE	reported	textfile	1.72e-10	0.0122017	exposure	TRUE	reported	pjBbFi	textfile	2	1	TRUE	NA	40.7602
rs7023177	C	G	C	G	-0.08	-0.0112	0.6682	0.675	FALSE	TRUE	FALSE	KipwXt	0.02	0.5763	outcome	TRUE	reported	textfile	4.27e-10	0.0128129	exposure	TRUE	reported	pjBbFi	textfile	2	1	TRUE	NA	38.984
rs72979233	A	G	A	G	-0.0841	0.0074	0.7529	0.7449	FALSE	FALSE	FALSE	KipwXt	0.0237	0.756	outcome	TRUE	reported	textfile	2.52e-09	0.0141096	exposure	TRUE	reported	pjBbFi	textfile	2	1	TRUE	NA	35.5273
rs7967762	T	C	T	C	0.1038	0.0248	0.156	0.1648	FALSE	FALSE	FALSE	KipwXt	0.0301	0.4097	outcome	TRUE	reported	textfile	4.41e-10	0.016638	exposure	TRUE	reported	pjBbFi	textfile	2	1	TRUE	NA	38.9219
rs8047587	T	G	T	G	0.0665	0.0026	0.4456	0.4478	FALSE	FALSE	FALSE	KipwXt	0.0191	0.8909	outcome	TRUE	reported	textfile	4.28e-08	0.0121376	exposure	TRUE	reported	pjBbFi	textfile	2	1	TRUE	NA	30.0178
TKR_SV-IS
SNP	effect_allele.exposure	other_allele.exposure	effect_allele.outcome	other_allele.outcome	beta.exposure	beta.outcome	eaf.exposure	eaf.outcome	remove	palindromic	ambiguous	id.outcome	se.outcome	pval.outcome	outcome	mr_keep.outcome	pval_origin.outcome	data_source.outcome	pval.exposure	se.exposure	exposure	mr_keep.exposure	pval_origin.exposure	id.exposure	data_source.exposure	action	SNP_index	mr_keep	samplesize.outcome	F
rs11664336	A	T	A	T	0.0691	0.0167	0.5695	0.5719	FALSE	TRUE	TRUE	WYT470	0.0231	0.4697	outcome	TRUE	reported	textfile	1.56e-08	0.0122189	exposure	TRUE	reported	pjBbFi	textfile	2	1	FALSE	NA	31.9808
rs216200	T	C	T	C	-0.0822	-0.0658	0.6261	0.6307	FALSE	FALSE	FALSE	WYT470	0.0238	0.005711	outcome	TRUE	reported	textfile	4.36e-11	0.0124711	exposure	TRUE	reported	pjBbFi	textfile	2	1	TRUE	NA	43.4448
rs224333	A	G	A	G	-0.0989	-0.0286	0.3599	0.3662	FALSE	FALSE	FALSE	WYT470	0.0246	0.2458	outcome	TRUE	reported	textfile	5.93e-15	0.0126708	exposure	TRUE	reported	pjBbFi	textfile	2	1	TRUE	NA	60.9237
rs2899611	T	G	T	G	0.0766	0.0256	0.4832	0.493	FALSE	FALSE	FALSE	WYT470	0.0229	0.2638	outcome	TRUE	reported	textfile	2.93e-10	0.0121544	exposure	TRUE	reported	pjBbFi	textfile	2	1	TRUE	NA	39.7181
rs34616559	T	C	T	C	0.1036	0.036	0.1588	0.1514	FALSE	FALSE	FALSE	WYT470	0.0332	0.2784	outcome	TRUE	reported	textfile	9.67e-10	0.0169425	exposure	TRUE	reported	pjBbFi	textfile	2	1	TRUE	NA	37.3909
rs4535039	A	G	A	G	0.1004	0.0144	0.1405	0.1346	FALSE	FALSE	FALSE	WYT470	0.0338	0.6686	outcome	TRUE	reported	textfile	1.56e-08	0.0177554	exposure	TRUE	reported	pjBbFi	textfile	2	1	TRUE	NA	31.9746
rs4725950	T	C	T	C	-0.0779	-0.0281	0.3338	0.3413	FALSE	FALSE	FALSE	WYT470	0.024	0.2424	outcome	TRUE	reported	textfile	1.28e-09	0.0128349	exposure	TRUE	reported	pjBbFi	textfile	2	1	TRUE	NA	36.8374
rs4783718	T	C	T	C	0.0799	0.0586	0.4042	0.407	FALSE	FALSE	FALSE	WYT470	0.0239	0.01432	outcome	TRUE	reported	textfile	1.12e-10	0.0123885	exposure	TRUE	reported	pjBbFi	textfile	2	1	TRUE	NA	41.5964
rs72979233	A	G	A	G	-0.0841	-0.0592	0.7529	0.7452	FALSE	FALSE	FALSE	WYT470	0.0286	0.03846	outcome	TRUE	reported	textfile	2.52e-09	0.0141096	exposure	TRUE	reported	pjBbFi	textfile	2	1	TRUE	NA	35.5273
rs7967762	T	C	T	C	0.1038	0.023	0.156	0.1605	FALSE	FALSE	FALSE	WYT470	0.0319	0.4705	outcome	TRUE	reported	textfile	4.41e-10	0.016638	exposure	TRUE	reported	pjBbFi	textfile	2	1	TRUE	NA	38.9219
rs8047587	T	G	T	G	0.0665	0.0228	0.4456	0.4442	FALSE	FALSE	FALSE	WYT470	0.0233	0.3283	outcome	TRUE	reported	textfile	4.28e-08	0.0121376	exposure	TRUE	reported	pjBbFi	textfile	2	1	TRUE	NA	30.0178
Supplementary_Data 2
Exposure	Outcome	id.exposure	id.outcome	outcome	exposure	method	nsnp	b	se	pval	lo_ci	up_ci	or	or_lci95	or_uci95	Heterogeneity.Test.P	MR-PRESSO.Global Test.P	MR.Egger.Intercept.P
THR	AS	lyyVQk	QFu3ln	outcome	exposure	MR Egger	34	0.135013	0.0671116	0.0527278	0.00347449	0.266552	1.14455	1.00348	1.30546	0.598	NA	NA
		lyyVQk	QFu3ln	outcome	exposure	Weighted median	34	0.0763906	0.0278844	0.00615245	0.0217371	0.131044	1.07938	1.02198	1.14002	NA	NA	NA
		lyyVQk	QFu3ln	outcome	exposure	Inverse variance weighted	34	0.0763705	0.0203338	0.000172764	0.0365162	0.116225	1.07936	1.03719	1.12325	0.604	0.58	0.366
	AIS	lyyVQk	wMrtVH	outcome	exposure	MR Egger	35	0.11671	0.0730894	0.119841	-0.0265453	0.259965	1.12379	0.973804	1.29689	0.738	NA	NA
		lyyVQk	wMrtVH	outcome	exposure	Weighted median	35	0.0696714	0.0309723	0.0244822	0.00896576	0.130377	1.07216	1.00901	1.13926	NA	NA	NA
		lyyVQk	wMrtVH	outcome	exposure	Inverse variance weighted	35	0.068873	0.0219124	0.00167167	0.0259246	0.111821	1.0713	1.02626	1.11831	0.757	0.762	0.497
	LV-IS	lyyVQk	97W9qx	outcome	exposure	MR Egger	36	0.0344979	0.203256	0.866231	-0.363884	0.432879	1.0351	0.694972	1.54169	0.847	NA	NA
		lyyVQk	97W9qx	outcome	exposure	Weighted median	36	-0.0331929	0.0776753	0.66914	-0.185437	0.119051	0.967352	0.830741	1.12643	NA	NA	NA
		lyyVQk	97W9qx	outcome	exposure	Inverse variance weighted	36	-0.0486692	0.0556566	0.38187	-0.157756	0.0604177	0.952496	0.854058	1.06228	0.87	0.876	0.673
	CE-IS	lyyVQk	KjzLko	outcome	exposure	MR Egger	34	-0.139015	0.160694	0.39343	-0.453976	0.175946	0.870215	0.635098	1.19237	0.402	NA	NA
		lyyVQk	KjzLko	outcome	exposure	Weighted median	34	0.0104846	0.0663776	0.874493	-0.119615	0.140585	1.01054	0.887262	1.15095	NA	NA	NA
		lyyVQk	KjzLko	outcome	exposure	Inverse variance weighted	34	0.0112531	0.0451039	0.80298	-0.0771506	0.0996568	1.01132	0.92575	1.10479	0.404	0.424	0.337
	SV-IS	lyyVQk	rJYz33	outcome	exposure	MR Egger	32	0.0477416	0.185257	0.798394	-0.315362	0.410845	1.0489	0.729525	1.50809	0.745	NA	NA
		lyyVQk	rJYz33	outcome	exposure	Weighted median	32	0.0226333	0.0758355	0.765358	-0.126004	0.171271	1.02289	0.881611	1.18681	NA	NA	NA
		lyyVQk	rJYz33	outcome	exposure	Inverse variance weighted	32	0.0456636	0.0526237	0.385538	-0.0574789	0.148806	1.04672	0.944142	1.16045	0.786	0.793	0.99
TKR	AS	pjBbFi	Oav6ER	outcome	exposure	MR Egger	11	0.409703	0.273117	0.167825	-0.125606	0.945012	1.50637	0.881962	2.57284	0.841	NA	NA
		pjBbFi	Oav6ER	outcome	exposure	Weighted median	11	0.109311	0.048678	0.0247297	0.0139024	0.20472	1.11551	1.014	1.22718	NA	NA	NA
		pjBbFi	Oav6ER	outcome	exposure	Inverse variance weighted	11	0.133624	0.0368802	0.000290982	0.0613391	0.205909	1.14296	1.06326	1.22864	0.818	0.824	0.334
	AIS	pjBbFi	FMCRZz	outcome	exposure	MR Egger	11	0.420667	0.296609	0.1898	-0.160687	1.00202	1.52298	0.851559	2.72378	0.935	NA	NA
		pjBbFi	FMCRZz	outcome	exposure	Weighted median	11	0.117674	0.05155	0.0224466	0.0166365	0.218712	1.12488	1.01678	1.24447	NA	NA	NA
		pjBbFi	FMCRZz	outcome	exposure	Inverse variance weighted	11	0.139301	0.0400784	0.000509484	0.0607476	0.217855	1.14947	1.06263	1.24341	0.92	0.931	0.363
	LV-IS	pjBbFi	pRRi7L	outcome	exposure	MR Egger	12	0.426761	0.726614	0.570006	-0.997402	1.85092	1.53229	0.368837	6.36569	0.444	NA	NA
		pjBbFi	pRRi7L	outcome	exposure	Weighted median	12	0.187818	0.129067	0.145615	-0.0651537	0.44079	1.20661	0.936923	1.55393	NA	NA	NA
		pjBbFi	pRRi7L	outcome	exposure	Inverse variance weighted	12	0.250297	0.0950142	0.00843084	0.064069	0.436525	1.28441	1.06617	1.54732	0.528	0.563	0.811
	CE-IS	pjBbFi	KipwXt	outcome	exposure	MR Egger	12	0.437333	0.588968	0.47484	-0.717045	1.59171	1.54857	0.488193	4.91215	0.7	NA	NA
		pjBbFi	KipwXt	outcome	exposure	Weighted median	12	0.0766401	0.0995476	0.441369	-0.118473	0.271753	1.07965	0.888276	1.31226	NA	NA	NA
		pjBbFi	KipwXt	outcome	exposure	Inverse variance weighted	12	0.0207879	0.0748359	0.781181	-0.12589	0.167466	1.02101	0.881711	1.18231	0.733	0.717	0.492
	SV-IS	pjBbFi	WYT470	outcome	exposure	MR Egger	10	-0.169133	0.690267	0.812605	-1.52206	1.18379	0.844397	0.218263	3.26673	0.825	NA	NA
		pjBbFi	WYT470	outcome	exposure	Weighted median	10	0.343216	0.127999	0.00733145	0.0923384	0.594093	1.40947	1.09674	1.81139	NA	NA	NA
		pjBbFi	WYT470	outcome	exposure	Inverse variance weighted	10	0.428622	0.0967036	9.32e-06	0.239083	0.618161	1.53514	1.27008	1.85551	0.825	0.835	0.407
